# Supplementary material for: Low use of condom and high STI incidence among men who have sex with men in PrEP programs
Source: PLoS One. 2021 Feb 4;16(2):e0245925. doi: 10.1371/journal.pone.0245925 (PMC7861516; doi:10.1371/journal.pone.0245925)
Supplement: S1 Database — (XLS) [file pone.0245925.s001.xls]

## Sheet: Base_resumida
EDAD	Edad_cat	Edad_3cat	ESPANOL_01	Origen_3cat	HªClínica	ITSINICIO	NºEPISODIOSINICIO	NUM_EPISODIO_INICIO_AS	NGRECTALINICIO	NGFARINGEOINICIO	NGURETRALINICIO	CTRECTALINICIO	CTFARINGEOINICIO	CTURETRALINICIO	LUESINICIO	VHC_INICIO	ITSSEG	NGRECTALSEG	NGFARINGEOSEG	NGURETRALSEG	CTRECTALSEG	CTFARINGEOSEG	CTURETRALSEG	LUESSEG	VHC_SEG	MEDICACION	MOTIVO_NOMEDICACION	dism_uso_preserv_01	PSTVOSEXOANALANTESPREP_3CAT	PSTVO_SEXO_ANAL_ANTES_PREP_CAT	PSTVOSEXOANALDESPPREP_3CAT	AUMENTOCONTACTOSSEXUALES	NºCONTACTOSSEXMESANTESPREP_3cat	NUM_CONTACTO_SEX_MES_ANTES_PREP_01	NºCONTACTOSSEXMESDESDEPREP_3cat	DROGA_SINO	NOPREPEFECTOALCOHOLDROGAS	DROGAS_SEX_SI_NO	Nºchemsexua	PerfilApps	AUMNETO_CONSU_AL_DROGAS_NUM	ALCOHOL_NUM	CANNABIS_NUM	POPPER_NUM	COCAINA_NUM	EXTASIS_NUM	MDMA_NUM	GHB_NUM	MEFE_NUM
29.5031	2	1	0	1	CO-18343	NO	0	0	0	0	0	0	0	0	0	0	SI	2	2	1	2	0	0	0	0	> 90%	Olvido	0	2	0	2	NO	2	1	2	1	NO	1	15	SI	2	3	3	3	3	3	3	3	3
38.2478	4	2	0	1	TP-9292	NO	0	0	0	0	0	0	0	0	0	0	SI	2	0	0	2	0	0	SECUNDARIA	0	> 90%	Olvido	1	2	0	1	NO	0	0	0	1	NO	1	8	NO	1	3	3	3	3	3	3	3	3
31.9097	3	2	1	3	JE-15527	NO	0	0	0	0	0	0	0	0	0	0	SI	2	0	0	2	0	0	PRIMARIA+PRECOZ	0	> 90%	Olvido	1	1	1	0	SI	0	0	1	1	SI	1	25	NO	1	3	3	3	3	3	3	3	3
29.473	2	1	0	1	VG-6015	NO	0	0	0	0	0	0	0	0	0	0	SI	0	1	0	1	0	0	SECUNDARIA	0	> 90%	Olvido	0	2	0	2	NO	0	0	0	1	SI	1	12	SI	1	3	3	3	3	3	3	3	3
32.386	3	2	0	1	JE-11532	SI	1	1	0	0	0	1	0	0	0	0	SI	1	0	0	3	0	0	PRECOZ	0	> 90%	Olvido	0	0	1	0	NO	1	1	0	1	NO	1	NC	NO	1	3	3	3	3	3	3	3	3
34.7598	3	2	0	1	JE-15611	NO	0	0	0	0	0	0	0	0	0	0	SI	1	1	0	1	0	0	0	0	> 90%	Olvido	1	2	0	2	NO	0	0	0	1	NO	1	NC	NO	1	3	3	3	3	3	3	3	3
29.8234	2	1	0	1	JE-13784	NO	0	0	0	0	0	0	0	0	0	0	SI	1	3	0	2	0	0	0	0	> 90%	Olvido	1	2	0	1	SI	0	0	0	1	NO	1	NC	SI	1	3	3	3	3	3	3	3	3
39.5072	4	2	0	1	B-16839	NO	0	0	0	0	0	0	0	0	0	0	SI	2	1	0	0	0	0	0	0	> 90%	Olvido	1	2	0	1	NO	0	0	0	1	NO	1	1	SI	1	3	3	3	3	3	3	3	3
29.8727	2	1	0	1	N-9329	SI	1	1	0	1	0	0	0	0	0	0	SI	1	0	0	0	0	0	0	0	> 90%	Olvido	0	2	0	2	NO	0	0	0	1	NO	1	NC	NO	1	3	3	3	3	3	3	3	3
34.4531	3	2	1	2	N-9023	NO	0	0	0	0	0	0	0	0	0	0	SI	1	1	0	0	0	1	0	0	> 90%	Olvido	1	2	0	1	NO	0	0	0	1	NO	1	NC	NO	1	3	3	3	3	3	3	3	2
27.6222	2	1	0	1	JE-13753	NO	0	0	0	0	0	0	0	0	0	0	SI	5	0	0	0	0	0	0	0	> 90%	Olvido	1	2	0	1	NO	0	0	0	1	SI	1	NP	SI	1	3	3	3	3	3	3	2	3
34.8036	3	2	0	1	TP-8295	SI	1	1	0	0	0	0	0	0	LDD	0	SI	0	0	0	1	0	0	0	0	> 90%	Olvido	1	2	0	0	NO	0	0	0	1	SI	1	NP	NO	1	3	3	3	3	3	3	2	2
34.872	3	2	0	1	N-6579	NO	0	0	0	0	0	0	0	0	0	0	SI	3	2	0	2	0	0	0	0	> 90%	Olvido	1	2	0	2	NO	1	1	1	1	NO	1	NC	NO	1	3	3	3	3	3	2	3	3
25.3361	2	1	1	2	TP-9950	SI	2	2	0	1	0	0	1	0	0	0	SI	4	0	0	0	0	0	0	0	50-90%	Olvido	0	2	0	2	NO	2	1	2	1	SI	1	NP	NO	2	3	3	3	3	3	2	3	2
32.9528	3	2	1	2	JE-15593	NO	0	0	0	0	0	0	0	0	0	0	SI	2	1	0	1	0	0	0	0	> 90%	Descanso	1	2	0	1	NO	0	0	0	1	NO	1	144	NO	1	3	3	3	3	3	2	3	2
42.0753	5	3	0	1	JE-15659	SI	1	1	0	1	0	0	0	0	0	0	NO	0	0	0	0	0	0	0	0	> 90%	Olvido	1	2	0	0	NO	0	0	0	1	NO	0	NP	NO	1	3	3	3	3	3	2	3	2
31.7536	3	2	0	1	CO-17062	NO	0	0	0	0	0	0	0	0	0	0	SI	3	0	0	2	0	0	0	0	> 90%	Olvido	1	2	0	2	NO	0	0	0	1	SI	1	NP	SI	1	3	3	3	3	2	3	3	3
20.2793	1	1	0	1	TP-11440	SI	2	1	1	1	0	0	0	0	0	0	SI	5	1	0	3	0	0	0	0	> 90%	Olvido	1	2	1	1	NO	0	0	0	1	NO	1	NC	SI	1	3	3	3	3	2	3	3	3
33.2074	3	2	1	3	B-17801	SI	1	1	0	0	0	1	0	0	0	0	SI	6	1	1	3	1	0	PRECOZ	0	> 90%	Olvido	1	1	1	0	NO	0	0	0	1	SI	1	NP	SI	1	3	3	3	3	2	3	3	2
34.5024	3	2	0	1	MR-10471	SI	1	1	1	0	0	0	0	0	0	0	SI	3	0	0	2	0	0	PRECOZ	0	> 90%	Olvido	0	1	1	1	NO	0	0	0	1	NO	0	NP	NO	1	3	3	3	3	2	3	2	2
44	5	3	0	1	CO-5073	SI	2	2	1	0	0	1	0	0	0	0	SI	3	0	0	2	0	0	0	0	> 90%	Olvido	1	2	0	2	NO	1	1	1	1	NO	1	NP	NO	2	3	3	3	3	2	2	3	3
31.5209	3	2	0	1	B-17102	SI	1	1	0	1	0	0	0	0	0	0	SI	1	0	0	1	0	1	SECUNDARIA	0	> 90%	Olvido	1	2	0	1	NO	1	1	1	1	NO	1	10	NO	1	3	3	3	3	2	2	3	3
43.4059	5	3	0	1	CO-17888	NO	0	0	0	0	0	0	0	0	0	0	SI	3	1	0	4	0	0	0	0	> 90%	Olvido	1	2	0	2	NO	0	0	0	1	NO	1	0	NO	1	3	3	3	3	2	2	2	2
38.0507	4	2	0	1	JE-15658	NO	0	0	0	0	0	0	0	0	0	0	SI	1	0	0	1	0	0	0	0	> 90%	Olvido	0	1	1	2	NO	0	0	0	1	NO	1	1	NO	1	3	3	3	3	2	2	2	2
55.4661	5	3	0	1	JE-15596	SI	1	1	0	1	0	0	0	0	0	0	SI	1	0	0	0	0	0	0	0	> 90%	Olvido	1	2	0	1	SI	0	0	0	1	NO	1	NP	SI	2	3	3	3	3	2	2	2	2
29.3169	2	1	0	1	MR-10985	NO	0	0	0	0	0	0	0	0	0	0	SI	3	2	0	1	0	0	PRECOZ	0	> 90%	Olvido	0	0	1	0	SI	0	0	1	1	NO	1	12	SI	1	3	3	3	2	3	2	3	3
37.8097	4	2	0	1	JE-6642	SI	1	1	0	1	0	0	0	0	0	0	SI	0	0	0	0	0	0	PRECOZ	0	> 90%	Olvido	1	2	0	1	NO	0	0	0	1	NO	1	NP	SI	1	3	3	3	2	3	2	2	2
40.052	5	3	0	1	Q-4311	NO	0	0	0	0	0	0	0	0	0	0	SI	0	1	0	1	1	2	0	0	> 90%	Olvido	1	2	0	1	NO	0	0	0	1	NO	1	12	SI	1	3	3	3	2	2	3	3	3
34.7077	3	2	0	1	JE-4688	NO	0	0	0	0	0	0	0	0	0	0	SI	1	1	0	1	0	0	0	0	> 90%	Olvido	1	2	0	0	SI	0	0	1	1	NO	1	NP	SI	1	3	3	3	2	2	3	2	2
30.1246	3	2	0	1	JE-15439	NO	0	0	0	0	0	0	0	0	0	0	SI	3	1	2	3	0	2	SECUNDARIA	0	> 90%	Olvido	1	2	0	1	NO	0	0	0	1	NO	1	6	NO	1	3	3	3	2	2	2	3	3
31.4442	3	2	0	1	JE-15592	NO	0	0	0	0	0	0	0	0	0	0	SI	0	1	0	0	0	0	0	0	> 90%	Olvido	1	2	0	1	SI	0	0	0	1	NO	1	2	NO	2	3	3	3	2	2	2	3	3
31.8494	3	2	0	1	JE-15616	SI	1	1	0	0	0	1	0	0	0	0	SI	0	0	0	3	0	0	PRECOZ	0	> 90%	Olvido	1	2	0	0	SI	0	0	1	1	NO	1	NP	SI	2	3	3	3	2	2	2	3	2
48.4572	5	3	0	1	CO-9298	NO	0	0	0	0	0	0	0	0	0	0	SI	1	0	0	0	0	0	PRECOZ	0	> 90%	Olvido	1	2	0	1	NO	0	0	0	1	NO	1	2	NO	1	3	3	3	2	2	2	2	2
28.5613	2	1	1	2	B-16747	NO	0	0	0	0	0	0	0	0	0	0	SI	0	1	0	0	0	0	0	0	> 90%	Olvido	0	1	1	1	NO	0	0	0	1	NO	1	2	SI	1	3	3	2	3	2	3	2	2
45.18	5	3	0	1	MR-9788	NO	0	0	0	0	0	0	0	0	0	0	SI	0	0	0	0	1	0	0	0	> 90%	Olvido	1	2	0	1	NO	0	0	0	1	NO	0	NP	NO	1	3	3	2	2	2	2	2	2
30.0561	3	2	0	1	JE-15578	NO	0	0	0	0	0	0	0	0	0	0	SI	4	0	2	1	0	3	0	0	> 90%	Olvido	1	2	0	2	NO	1	1	1	1	NO	0	NP	NO	1	3	3	2	2	2	2	2	2
33.9055	3	2	1	3	JE-9917	SI	2	2	1	0	0	0	0	1	0	0	SI	1	0	1	1	0	1	SECUNDARIA	0	> 90%	Olvido	1	2	0	1	NO	1	1	0	1	NO	0	NP	SI	1	3	3	2	2	2	2	2	2
41.5031	5	3	1	3	JE-15680	NO	0	0	0	0	0	0	0	0	0	0	SI	1	1	1	3	0	0	0	0	> 90%	Olvido	1	2	0	0	SI	0	0	1	1	NO	1	12	SI	1	3	2	3	3	3	3	3	3
36.7748	4	2	1	2	TP-13990	NO	0	0	0	0	0	0	0	0	0	0	SI	1	0	0	2	0	0	0	0	> 90%	Olvido	1	2	0	0	SI	0	0	1	1	SI	1	1	SI	2	3	2	3	3	3	3	3	3
32.8679	3	2	1	3	TP-13806	NO	0	0	0	0	0	0	0	0	0	0	SI	0	0	0	1	0	1	0	0	> 90%	Olvido	0	1	1	1	NO	0	0	0	1	SI	1	NC	SI	1	3	2	3	3	3	3	3	3
26.5681	2	1	0	1	CO-16884	SI	2	2	1	0	0	1	0	0	0	0	SI	2	0	0	2	0	0	0	1	> 90%	Olvido	1	1	1	0	SI	0	0	0	1	NO	1	2	SI	1	3	2	3	3	3	3	3	2
30.8638	3	2	0	1	VG-4128	NO	0	0	0	0	0	0	0	0	0	0	SI	2	1	0	2	0	0	0	0	> 90%	Olvido	1	2	0	1	NO	0	0	0	1	SI	1	NP	SI	1	3	2	3	3	3	3	2	2
26.4942	2	1	0	1	C-18005	NO	0	0	0	0	0	0	0	0	0	0	SI	4	1	0	2	1	0	0	0	> 90%	Olvido	1	2	0	1	NO	1	1	1	1	NO	1	2	SI	1	3	2	3	3	3	2	3	3
34.1547	3	2	0	1	JE-15656	NO	0	0	0	0	0	0	0	0	0	0	SI	3	1	1	0	0	0	0	0	> 90%	Olvido	1	2	0	2	NO	0	0	0	1	NO	1	1	NO	1	3	2	3	3	3	2	3	3
32.3477	3	2	0	1	C-15961	SI	1	1	0	0	0	0	1	0	0	0	SI	1	1	2	0	0	1	0	0	> 90%	Olvido	1	2	0	1	NO	1	1	1	1	SI	1	5	SI	2	3	2	3	3	3	2	3	3
30.1492	3	2	0	1	JE-15620	SI	2	1	1	1	0	0	0	0	0	0	SI	1	0	0	1	1	0	0	0	> 90%	Olvido	1	1	1	0	NO	0	0	0	1	NO	1	1	SI	1	3	2	3	3	3	2	3	2
46.0397	5	3	0	1	BE-603	NO	0	0	0	0	0	0	0	0	0	0	SI	3	1	0	1	0	0	0	0	> 90%	Olvido	1	2	0	1	NO	0	0	0	1	NO	1	NP	NO	1	3	2	3	3	3	2	3	2
36.8706	4	2	0	1	VG-5288	NO	0	0	0	0	0	0	0	0	0	0	SI	0	1	0	0	0	0	0	0	> 90%	Olvido	1	2	0	2	NO	1	1	0	1	NO	1	NP	NO	1	3	2	3	3	2	3	2	2
31.9343	3	2	0	1	B-17758	NO	0	0	0	0	0	0	0	0	0	0	SI	3	2	1	3	0	2	0	0	> 90%	Descanso	1	2	0	1	NO	1	1	1	1	NO	1	4	SI	1	3	2	3	3	2	2	3	3
30.7543	3	2	1	2	C-15866	SI	1	1	0	0	0	1	0	0	0	0	SI	4	0	0	1	0	0	0	0	> 90%	Olvido	1	1	1	0	NO	0	0	0	1	NO	1	4	SI	1	3	2	3	3	2	2	3	3
31.7755	3	2	0	1	TP-9219	SI	2	2	1	0	0	1	0	0	0	0	SI	0	0	0	3	0	0	0	1	> 90%	Olvido	1	2	0	1	NO	0	0	0	1	NO	1	NP	SI	1	3	2	3	3	2	2	3	2
30.8446	3	2	0	1	JE-15595	SI	1	1	1	0	0	0	0	0	0	0	SI	1	0	0	1	0	1	0	0	> 90%	Olvido	1	2	0	1	NO	0	0	0	1	NO	0	NP	NO	1	3	2	3	3	2	2	3	2
30.4613	3	2	1	3	C-16828	SI	1	1	1	0	0	0	0	0	0	0	SI	0	0	1	0	0	1	0	0	> 90%	Olvido	1	2	0	1	NO	0	0	0	1	NO	1	NP	SI	1	3	2	3	3	2	2	2	3
35.6961	4	2	1	2	C-19324	NO	0	0	0	0	0	0	0	0	0	0	SI	3	0	0	1	1	0	SECUNDARIA	0	> 90%	Olvido	1	2	0	1	NO	0	0	0	1	NO	1	2	SI	1	3	2	3	3	2	2	2	3
35.9918	4	2	1	3	JE-13531	SI	1	1	0	1	0	0	0	0	0	0	SI	2	0	0	0	0	0	0	0	> 90%	Olvido	1	2	0	0	NO	1	1	1	1	NO	1	2	SI	1	3	2	3	2	3	3	3	3
28.7639	2	1	1	3	TP-10460	NO	0	0	0	0	0	0	0	0	0	0	SI	2	0	0	4	0	0	0	0	> 90%	Olvido	1	2	0	1	NO	2	1	2	1	NO	1	10	SI	2	3	2	3	2	3	3	3	3
23.8467	1	1	0	1	CO-17841	SI	2	1	1	1	0	0	0	0	0	0	SI	1	0	0	2	0	0	SECUNDARIA	0	> 90%	Olvido	1	2	0	1	NO	0	0	0	1	NO	1	NC	NO	1	3	2	3	2	3	2	3	2
30.4504	3	2	0	1	JE-15597	NO	0	0	0	0	0	0	0	0	0	0	SI	1	2	0	0	0	0	PRECOZ+PRECOZ	0	> 90%	Olvido	1	2	0	2	NO	0	0	0	1	NO	1	NC	SI	1	3	2	3	2	3	2	3	2
35.6003	4	2	1	2	JE-9825	NO	0	0	0	0	0	0	0	0	0	0	SI	0	1	0	0	0	0	0	0	> 90%	Olvido	0	2	0	2	SI	0	0	1	1	SI	1	NP	SI	1	3	2	3	2	2	3	2	2
35.6277	4	2	0	1	JE-15625	SI	1	1	1	0	0	0	0	0	0	0	SI	1	1	0	1	0	0	0	0	50-90%	Descanso	0	0	1	0	NO	2	1	2	1	SI	1	12	NO	1	3	2	3	2	2	2	3	3
41.8836	5	3	0	1	TP-4721	NO	0	0	0	0	0	0	0	0	0	0	SI	0	0	1	1	0	0	0	0	> 90%	Olvido	1	2	0	1	NO	1	1	1	1	NO	1	12	SI	1	3	2	3	2	2	2	3	3
41.7029	5	3	0	1	JE-14492	NO	0	0	0	0	0	0	0	0	0	0	SI	0	1	0	2	0	0	PRECOZ+PRECOZ	1	> 90%	Olvido	1	2	0	0	NO	0	0	0	1	SI	1	NC	SI	1	3	2	3	2	2	2	2	3
28.9582	2	1	0	1	C-18605	SI	3	2	1	1	0	0	0	0	SECUNDARIA	0	SI	2	0	0	1	0	0	0	0	> 90%	Olvido	1	2	0	1	NO	0	0	0	1	NO	1	96	NO	1	3	2	3	2	2	2	2	3
27.7262	2	1	0	1	JE-15657	NO	0	0	0	0	0	0	0	0	0	0	SI	1	1	0	0	0	0	0	0	> 90%	Olvido	0	2	0	2	NO	0	0	0	1	NO	1	NP	NO	1	3	2	3	2	2	2	2	2
35.05	4	2	0	1	JE-13776	NO	0	0	0	0	0	0	0	0	0	0	NO	0	0	0	0	0	0	0	0	> 90%	Olvido	0	2	0	2	NO	0	0	0	1	NO	1	NP	NO	1	3	2	3	2	2	2	2	2
39.718	4	2	1	3	TP-13699	SI	1	1	0	0	0	0	0	0	PRECOZ	0	SI	1	1	0	1	0	0	0	0	> 90%	Olvido	1	2	0	2	NO	0	0	0	1	NO	1	NP	SI	1	3	2	3	2	2	2	2	2
36.512	4	2	0	1	JE-15617	SI	2	1	1	1	0	0	0	0	0	0	SI	0	1	0	1	0	0	PRECOZ	0	> 90%	Olvido	1	2	0	1	SI	0	0	1	1	NO	1	3	SI	1	3	2	2	3	3	3	3	3
32.6598	3	2	1	2	JE-15357	NO	0	0	0	0	0	0	0	0	0	0	SI	4	2	4	1	1	2	PRECOZ	0	> 90%	Olvido	1	2	0	1	SI	0	0	1	1	NO	1	NC	SI	2	3	2	2	3	3	3	3	3
40.835	5	3	0	1	CO-7695	NO	0	0	0	0	0	0	0	0	0	0	SI	5	1	1	0	0	0	0	0	> 90%	Olvido	1	2	0	1	NO	0	0	0	1	NO	1	4	SI	1	3	2	2	3	3	3	3	3
35.05	4	2	0	1	C-12186	NO	0	0	0	0	0	0	0	0	0	0	SI	2	3	0	2	1	0	PRECOZ	0	> 90%	Olvido	1	2	0	1	NO	0	0	0	1	NO	1	4	NO	1	3	2	2	3	3	3	3	2
48.1807	5	3	0	1	N-4254	SI	1	1	1	0	0	0	0	0	0	0	SI	1	0	0	1	0	0	0	0	> 90%	Olvido	1	2	0	1	NO	0	0	0	1	NO	1	NC	NO	1	3	2	2	3	3	3	2	3
32.7201	3	2	0	1	JE-15097	SI	1	1	0	0	0	1	0	0	0	0	SI	2	1	0	1	0	1	SECUNDARIA	0	> 90%	Olvido	1	2	0	1	NO	0	0	0	1	NO	1		NO	1	3	2	2	3	2	3	3	3
35.9562	4	2	1	3	JE-15882	NO	0	0	0	0	0	0	0	0	0	0	SI	4	0	0	2	0	0	0	0	> 90%	Olvido	0	0	1	0	NO	1	1	1	1	NO	1	40	SI	1	3	2	2	3	2	2	3	2
24.668	1	1	0	1	JE-15624	SI	1	1	1	0	0	0	0	0	0	0	SI	3	0	0	1	0	0	0	0	> 90%	Olvido	1	2	0	1	NO	0	0	0	1	SI	1	6	SI	1	3	2	2	2	3	3	3	3
27.7837	2	1	0	1	N-8562	SI	1	1	0	0	0	1	0	0	0	0	SI	2	1	0	1	0	0	SECUNDARIA + PRECOZ	0	> 90%	Olvido	1	2	0	1	NO	1	1	1	1	NO	1	30	SI	1	3	2	2	2	3	3	3	3
38.3354	4	2	0	1	C-18486	SI	2	1	1	1	0	0	0	1	0	0	SI	0	1	1	1	0	0	0	0	> 90%	Olvido	1	2	0	2	NO	0	0	0	1	NO	1	NC	NO	1	3	2	2	2	3	2	3	3
42.0397	5	3	0	1	TP-3936	SI	1	1	1	0	0	0	0	0	0	0	NO	0	0	0	0	0	0	0	0	> 90%	Olvido	1	2	0	1	NO	0	0	0	1	NO	1	NP	NO	1	3	2	2	2	2	2	2	2
26.2067	2	1	0	1	B-15914	NO	0	0	0	0	0	0	0	0	0	0	SI	0	0	1	2	0	0	PRECOZ	0	> 90%	Olvido	1	2	0	2	NO	0	0	0	1	NO	1	NP	SI	1	3	2	2	2	2	2	2	2
33.4237	3	2	0	1	JE-7813	SI	2	2	1	0	0	1	0	0	0	0	SI	2	0	0	1	0	0	PRIMARIA	0	> 90%	Olvido	1	2	0	2	NO	0	0	0	1	SI	1	NP	SI	1	3	2	2	2	2	2	2	2
30.6831	3	2	1	3	TP-8967	SI	2	1	1	1	0	0	0	0	0	0	SI	0	0	0	0	0	1	0	0	> 90%	Olvido	1	2	0	1	NO	0	0	0	1	NO	0	NP	NO	1	3	2	2	2	2	2	2	2
47.154	5	3	1	3	VG-5357	NO	0	0	0	0	0	0	0	0	0	0	SI	3	0	0	1	0	1	0	0	> 90%	Olvido	1	2	0	2	NO	0	0	0	1	NO	0	NP	SI	1	3	2	2	2	2	2	2	2
39.091	4	2	0	1	JE-15622	SI	1	1	1	0	0	0	0	0	0	0	SI	1	0	0	0	0	0	0	0	> 90%	Descanso	0	2	0	2	NO	0	0	0	1	NO	0	NP	NO	1	3	2	2	2	2	2	2	2
27.4141	2	1	0	1	MR-10597	NO	0	0	0	0	0	0	0	0	0	0	SI	2	0	0	0	0	0	0	0	> 90%	Olvido	1	2	0	2	NO	0	0	0	1	NO	0	NP	SI	1	3	2	2	2	2	2	2	2
34.6338	3	2	0	1	JE-12666	NO	0	0	0	0	0	0	0	0	0	0	SI	1	2	0	2	0	0	0	0	> 90%	Olvido	0	2	0	2	SI	0	0	0	1	NO	0	NP	NO	1	3	2	2	2	2	2	2	2
33.3306	3	2	0	1	N-7198	NO	0	0	0	0	0	0	0	0	0	0	SI	2	0	0	0	0	0	0	0	> 90%	Olvido	0	2	0	2	SI	0	0	0	1	NO	0	NP	NO	1	3	2	2	2	2	2	2	2
42.9569	5	3	0	1	TP-12072	NO	0	0	0	0	0	0	0	0	0	0	SI	0	0	0	0	0	1	0	0	> 90%	Olvido	0	2	0	2	NO	0	0	0	1	NO	0	NP	SI	1	3	2	2	2	2	2	2	2
35.3539	4	2	0	1	TP-7642	NO	0	0	0	0	0	0	0	0	0	0	SI	2	1	0	2	0	0	0	0	> 90%	Olvido	1	1	1	0	SI	0	0	0	1	NO	1	20	SI	2	2	3	3	3	3	3	3	3
30.6283	3	2	0	1	JE-7464	SI	1	1	1	0	0	0	0	0	0	0	SI	3	2	0	4	1	1	SECUNDARIA	0	> 90%	Olvido	1	2	0	1	NO	0	0	0	1	NO	1	3	NO	1	2	3	3	2	3	2	3	3
32.6105	3	2	0	1	MR-11085	NO	0	0	0	0	0	0	0	0	0	0	SI	0	1	1	0	0	1	PRIMARIA	0	> 90%	Olvido	1	2	0	0	NO	2	1	1	1	NO	1	NC	SI	1	2	3	2	3	3	2	2	3
28.1834	2	1	1	2	JE-10999	SI	1	1	0	1	0	0	0	0	0	0	NO	0	0	0	0	0	0	0	0	> 90%	Olvido	0	2	0	2	NO	0	0	0	1	NO	0	NP	NO	2	2	3	2	2	2	2	2	2
39.7563	4	2	1	2	R-4638	SI	2	2	0	1	0	0	1	0	0	0	SI	1	0	0	0	0	0	0	0	> 90%	Olvido	0	2	0	2	NO	1	1	1	1	NO	0	NP	NO	1	2	3	2	2	2	2	2	2
32.0931	3	2	0	1	CO-18328	SI	1	1	1	0	0	0	0	0	0	0	SI	3	0	0	4	0	0	0	0	> 90%	Olvido	1	1	1	0	NO	0	0	0	1	SI	1	NP	SI	1	2	2	3	3	3	2	3	2
28.6817	2	1	0	1	JE-14330	SI	1	1	0	0	0	0	0	0	SECUNDARIA	0	SI	5	0	0	0	0	0	PRECOZ	0	> 90%	Olvido	1	2	0	1	NO	0	0	0	1	NO	1	NP	SI	1	2	2	3	3	2	2	3	3
33.0376	3	2	0	1	JE-15655	SI	2	1	1	1	0	0	0	0	0	0	SI	3	1	0	1	0	1	0	0	> 90%	Olvido	1	2	0	1	SI	0	0	0	1	NO	1	6	SI	1	2	2	3	3	2	2	3	3
34.0123	3	2	1	2	JE-12837	SI	1	1	0	0	0	1	0	0	0	0	SI	0	0	0	1	0	0	0	0	> 90%	Olvido	1	2	0	1	SI	0	0	0	1	NO	1	NP	NO	1	2	2	3	2	3	2	2	2
36.2875	4	2	0	1	JE-15621	NO	0	0	0	0	0	0	0	0	0	0	SI	5	1	0	2	0	0	PRECOZ	0	> 90%	Olvido	1	2	0	1	SI	0	0	1	1	NO	1	3	SI	1	2	2	3	2	2	2	3	3
48.3669	5	3	0	1	JE-15652	SI	1	1	0	0	0	0	0	0	PRECOZ	0	SI	1	1	0	0	1	0	PRECOZ	0	> 90%	Olvido	1	2	0	1	SI	0	0	1	1	NO	1	1	SI	1	2	2	3	2	2	2	2	3
27.9589	2	1	0	1	TP-8428	NO	0	0	0	0	0	0	0	0	0	0	NO	0	0	0	0	0	0	0	0	> 90%	Olvido	0	2	0	2	NO	0	0	0	1	NO	1	NP	NO	1	2	2	3	2	2	2	2	2
32.5394	3	2	1	2	JE-15623	SI	2	2	0	0	0	1	0	0	0	1	SI	4	1	0	3	1	0	0	0	> 90%	Olvido	1	2	0	1	NO	0	0	0	1	NO	1	NP	SI	1	2	2	3	2	2	2	2	2
30.2587	3	2	0	1	JE-15600	NO	0	0	0	0	0	0	0	0	0	0	SI	0	0	0	1	0	0	0	0	> 90%	Olvido	1	2	0	2	NO	0	0	0	1	NO	1	NP	SI	1	2	2	2	3	3	3	2	2
23.3238	1	1	0	1	JE-15554	SI	2	2	1	0	0	1	0	0	0	0	SI	2	1	0	5	2	0	0	0	> 90%	Olvido	1	2	0	1	NO	1	1	1	1	NO	1	NP	SI	1	2	2	2	2	3	2	3	3
32.9747	3	2	1	2	VG-6013	SI	1	1	0	0	0	1	0	0	0	0	SI	1	2	0	2	0	0	PRECOZ	0	> 90%	Olvido	1	2	0	1	SI	0	0	1	1	NO	1	20	SI	1	3	2	2	2	2	2	3	2
40.5202	5	3	0	1	N-6911	NO	0	0	0	0	0	0	0	0	0	0	SI	1	1	2	1	0	0	0	0	> 90%	Olvido	0	2	0	2	NO	0	0	0	1	NO	1	1	NO	1	2	2	2	2	2	2	3	2
42.2012	5	3	0	1	JE-15598	SI	2	2	1	0	0	0	0	0	PRECOZ	0	SI	1	1	0	0	0	2	0	0	> 90%	Olvido	1	2	0	1	NO	1	1	1	0	NO	0	NP	SI	1	2	2	2	2	2	2	2	2
60.0219	5	3	0	1	VG-4271	NO	0	0	0	0	0	0	0	0	0	0	SI	1	1	0	0	0	1	0	0	> 90%	Olvido	1	1	1	0	NO	0	0	0	0	NO	0	NP	SI	1	2	2	2	2	2	2	2	2
47.0062	5	3	0	1	Q-3152	NO	0	0	0	0	0	0	0	0	0	0	SI	0	0	0	0	0	0	PRECOZ	0	> 90%	Olvido	1	2	0	1	NO	0	0	0	0	NO	0	NP	SI	1	2	2	2	2	2	2	2	2
46.2259	5	3	0	1	JE-15526	SI	1	1	0	1	0	0	0	0	0	0	SI	0	0	0	1	0	0	PRIMARIA	0	> 90%	Olvido	1	2	0	0	NO	0	0	0	0	NO	0	NP	NO	1	2	2	2	2	2	2	2	2
25.2676	2	1	0	1	MR-9982	NO	0	0	0	0	0	0	0	0	0	0	SI	1	0	0	3	1	0	0	0	> 90%	Olvido	0	2	0	2	NO	0	0	0	0	NO	0	1	NO	1	2	2	2	2	2	2	2	2
37.1307	4	2	0	1	N-7689	NO	0	0	0	0	0	0	0	0	0	0	SI	0	0	0	1	0	1	0	0	> 90%	Olvido	1	2	0	1	NO	0	0	0	0	NO	0	NP	NO	1	2	2	2	2	2	2	2	2
31.7892	3	2	0	1	JE-15651	NO	0	0	0	0	0	0	0	0	0	0	SI	0	1	0	1	0	0	0	0	> 90%	Olvido	1	0	1	1	NO	0	0	0				NO	NO	1	1	1	1	1	1	1	1	1
[truncated: 54 more columns]
